# Supplementary material for: Long-Term Outcomes of Bioprosthetic and Mechanical Valve Replacement for Patients Aged between 50 and 70 Years
Source: Rev Cardiovasc Med. 2023 Sep 18;24(9):253. doi: 10.31083/j.rcm2409253 (PMC11270086; doi:10.31083/j.rcm2409253)
Supplement: Supplementary file 1 [file 2153-8174-24-9-253-s1.zip]

Archive with 1 entries (1 files):
- 2153-8174-24-9-253-s1.docx
